# Supplementary material for: The complete mitochondrial genome of Pleurocorallium inutile (Octocorallia: Scleralcyonacea: Coralliidae)
Source: Mol Biol Rep. 2025 Jun 1;52(1):531. doi: 10.1007/s11033-025-10583-3 (PMC12127222; doi:10.1007/s11033-025-10583-3)
Supplement: Supplementary file 2 — Supplementary file2 (DOCX 79 KB) [file 11033_2025_10583_MOESM2_ESM.xlsx]

## Sheet: Pinutile_mito_12ind
Supplementary Information
Journal: Molecular Biology Reports
The complete mitochondrial genome of Pleurocorallium inutile (Octocorallia: Scleralcyonacea: Coralliidae)
Kenji Takata1, Masanori Nonaka2, Fei Xia3, Taisei Kikuchi3, Kodai Gibu1, Nina Yasuda1
1, Graduate School of Agricultural and Life Sciences, The University of Tokyo, Yayoi, Tokyo, Japan
2, Okinawa Churashima Foundation Research Institute, Motobu, Okinawa, Japan
3, Graduate School of Frontier Sciences, The University of Tokyo, Kashiwa, Chiba, Japan
Table S1| A concatenated sequence file of 14 individually aligned protein-coding and rRNA genes for phylogenetic analysis using IQ-TREE2.
>NC008073	ATGAACAAATATCTTACACGTTGGCTATTTTCTACTAATCATAAGGATATAGGTACTTTATATTTACTATTTGGTGCTTTTTCTGGGATGGCCGGAACAGCTTCGAGTATGCTAATACGGCTAGAACTGTCAGCTCCAGGTAGTATGTTAGGAGATGATCATCTATATAATGTGATTGTAACAGCACATGCTCTATTAATGATTTTCTTCCTGGTAATGCCAGTAATGATTGGGGGATTCGGAAATTGGTTTGTACCAATTATGATTGGTGCACCCGATATGGCTTTTCCTAGATTAAACAATATCAGTTTCTGGTTATTACCACCTTCTCTAATCCTATTGGCTGGTTCTATGTTTGTGGAACAAGGGGCAGGTACAGGCTGGACCATTTATCCTCCA…
>KC782353	ATGAATAAATATCTTACACGTGGGCTATTTTCTACTAATCATAAGGATATCGGCACTTTGTATTTACTATTTGGAGCTTTTTCCGGAATGGCGGGGACAGCTTCGAGTATGTTAATACGGCTAGAACTGTCAGCTCCAGGTAGTATGTTAGGAGATGATCATCTATATAATGTGATCGTAACAGCACATGCTTTATTAATGATTTTCTTCCTGGTAATGCCAGTAATGATTGGGGGATTCGGAAATTGGTTTGTGCCAATTATGATTGGTGCACCCGATATGGCCTTTCCCAGATTAAACAATATTAGTTTTTGGTTATTACCGCCTTCTCTAATACTACTGATTGGGTCTATGTTTGTGGAGCAAGGGGCAGGTACAGGTTGGACCCTTTATCCCCCA…
>KC782347	ATGAATAAATATCTTACACGCTGGCTATTTTCTACTAATCATAAGGATATCGGCACTTTATATTTACTATTTGGAGCTTTTTCCGGAATGGCGGGGACAGCTTCGAGTATGTTAATACGGCTAGAACTGTCAGCTCCAGGTAGTATGTTAGGAGATGATCATCTATATAATGTGATCGTAACAGCACATGCTTTATTAATGATTTTCTTCCTGGTAATGCCAGTAATGATTGGGGGATTCGGAAATTGGTTTGTGCCAATTATGATTGGTGCACCCGATATGGCCTTTCCCAGATTAAACAATATTAGTTTTTGGTTATTACCGCCTTCTCTTATACTACTGACTGGTTCTATGTTTGTGGAGCAAGGGGCAGGTACAGGTTGGACCGTTTATCCCCCA…
>LC848439	ATGAATAAATATCTTACACGTTGGCTATTTTCTACTAACCATAAGGATATCGGCACTTTATATTTACTATTTGGAGCTTTTTCCGGAATGGCGGGGACAGCTTCGAGTATGTTAATACGGCTAGAACTGTCAGCTCCAGGTAGTATGTTAGGAGATGATCATCTATATAATGTGATCGTAACAGCACATGCTTTATTAATGATTTTCTTCCTGGTAATGCCAGTAATGATTGGGGGATTCGGGAATTGGTTTGTGCCAATTATGATTGGTGCACCCGATATGGCCTTTCCCAGATTAAACAATATTAGTTTTTGGTTATTACCGCCTTCTCTTATACTACTGACTGGTTCTATGTTTGTGGAGCAAGGGGCAGGTACAGGTTGGACCGTTTATCCCCCA…
>AB595190	ATGAATAAATATCTTACACGTTGGCTATTTTCTACTAACCATAAGGATATCGGCACTTTATATTTACTATTTGGAGCATTTTCCGGAATGGCGGGGACAGCTTCGAGTATGTTAATACGGCTAGAACTGTCAGCTCCAGGTAGTATGTTAGGAGATGATCATCTATATAATGTGATCGTAACAGCACATGCTTTATTAATGATTTTCTTCCTGGTAATGCCAGTAATGATTGGGGGATTCGGGAATTGGTTTGTGCCAATTATGATTGGTGCACCCGATATGGCCTTTCCCAGATTAAACAATATTAGTTTTTGGTTATTACCGCCTTCTCTTATACTACTGACTGGTTCTATGTTTGTGGAGCAAGGGGCAGGTACAGGTTGGACCGTTTATCCCCCA…
>AB700134	ATGAATAAATATCTTACACGTTGGCTATTTTCTACTAACCATAAGGATATCGGCACTTTATATTTACTATTTGGAGCATTTTCCGGAATGGCGGGGACAGCTTCGAGTATGTTAATACGGCTAGAACTGTCAGCTCCAGGTAGTATGTTAGGAGATGATCATCTATATAATGTGATCGTAACAGCACATGCTTTATTAATGATTTTCTTCCTGGTAATGCCAGTAATGATTGGGGGATTCGGGAATTGGTTTGTGCCAATTATGATTGGTGCACCCGATATGGCCTTTCCCAGATTAAACAATATTAGTTTTTGGTTATTACCGCCTTCTCTTATACTACTGACTGGTTCTATGTTTGTGGAGCAAGGGGCAGGTACAGGTTGGACCGTTTATCCCCCA…
>AB700135	ATGAATAAATATCTTACACGTTGGCTATTTTCTACTAACCATAAGGATATCGGCACTTTATATTTACTATTTGGAGCATTTTCCGGAATGGCGGGGACAGCTTCGAGTATGTTAATACGGCTAGAACTGTCAGCTCCAGGTAGTATGTTAGGAGATGATCATCTATATAATGTGATCGTAACAGCACATGCTTTATTAATGATTTTCTTCCTGGTAATGCCAGTAATGATTGGGGGATTCGGGAATTGGTTTGTGCCAATTATGATTGGTGCACCCGATATGGCCTTTCCCAGATTAAACAATATTAGTTTTTGGTTATTACCGCCTTCTCTTATACTACTGACTGGTTCTATGTTTGTGGAGCAAGGGGCAGGTACAGGTTGGACCGTTTATCCCCCA…
>KC782348	ATGAATAAATATCTTACACGTTGGCTATTTTCTACTAATCATAAGGATATCGGCACTCTATATTTACTATTTGGAGCTTTTTCCGGAATGGCGGGGACAGCTTCGAGTATGTTAATACGGCTAGAACTGTCAGCTCCGGGCAGTATGTTAGGAGATGATCATCTATATAATGTGATTGTAACAGCACATGCTTTATTAATGATTTTCTTCCTGGTAATGCCAGTAATGATTGGGGGATTCGGAAATTGGTTTGTGCCAATTATGATTGGTGCACCCGATATGGCCTTTCCCAGATTAAACAATATTAGTTTTTGGTTATTACCGCCTTCTCTAATACTATTGACTGGTTCTATGTTTGTGGAACAAGGGGCAGGTACAGGTTGGACCATTTATCCCCCA…
>KC782352	ATGAATAAATATCTTACACGTTGGCTATTTTCTACTAATCATAAGGATATAGGTACTTTATATTTACTATTTGGAGCTTTTTCCGGAATGGCGGGGACAGCTTCGAGTATGTTAATACGGCTAGAACTGTCAGCTCCGGGCAGTATGTTAGGAGATGATCATCTATATAATGTGATTGTAACAGCACATGCTTTATTAATGATTTTCTTCCTGGTAATGCCAGTAATGATTGGGGGATTCGGAAATTGGTTTGTGCCAATTATGATTGGTGCACCCGATATGGCCTTTCCCAGATTAAACAATATTAGTTTTTGGTTATTACCGCCTTCTCTAATACTATTGACTGGTTCTATGTTTGTGGAACAAGGGGCAGGTACAGGTTGGACCATTTATCCCCCA…
>KC782355	ATGAATAAATATCTTACACGTTGGCTATTTTCTACTAATCATAAGGATATCGGCACTCTATATTTACTATTTGGAGCTTTTTCCGGAATGGCGGGGACAGCTTCGAGTATGTTAATACGGCTAGAACTGTCAGCTCCGGGCAGTATGTTAGGAGATGATCATCTATATAATGTGATTGTAACAGCACATGCTTTATTAATGATTTTCTTCCTGGTAATGCCAGTAATGATTGGGGGATTCGGAAATTGGTTTGTGCCAATTATGATTGGTGCACCCGATATGGCCTTTCCCAGATTAAACAATATTAGTTTTTGGTTATTACCGCCTTCTCTAATACTATTGACTGGTTCTATGTTTGTGGAACAAGGGGCAGGTACAGGTTGGACCATTTATCCCCCA…
>AB595189	ATGAATAAATATCTTACACGTTGGCTATTTTCTACTAATCATAAGGATATCGGCACTCTATATTTACTATTTGGAGCTTTTTCCGGAATGGCGGGGACAGCTTCAAGTATGTTAATACGGCTAGAACTGTCAGCTCCGGGCAGTATGTTAGGAGATGATCATCTATATAATGTGATTGTAACAGCACATGCTTTATTAATGATTTTCTTCCTGGTAATGCCAGTAATGATTGGGGGATTCGGAAATTGGTTTGTGCCAATTATGATTGGTGCACCCGATATGGCCTTTCCCAGATTAAACAATATTAGTTTTTGGTTATTACCGCCTTCTCTAATACTATTGACTGGTTCTATGTTTGTGGAACAAGGGGCAGGTACAGGTTGGACCATTTATCCCCCA…
>AB700136	ATGAATAAATATCTTACACGTTGGCTATTTTCTACTAATCATAAGGATATCGGCACTCTATATTTACTATTTGGAGCTTTTTCCGGAATGGCGGGGACAGCTTCGAGTATGTTAATACGGCTAGAACTGTCAGCTCCGGGCAGTATGTTAGGAGATGATCATCTATATAATGTAATTGTAACAGCACATGCTTTATTAATGATTTTCTTCCTGGTAATGCCAGTAATGATTGGGGGATTCGGAAATTGGTTTGTGCCAATTATGATTGGTGCACCCGATATGGCCTTTCCCAGATTAAACAATATTAGTTTTTGGTTATTACCGCCTTCTCTAATACTATTGACTGGTTCTATGTTTGTGGAACAAGGGGCAGGTACAGGTTGGACCATTTATCCCCCA…
